# Supplementary material for: A Microplate-Based Approach to Map Interactions between TDP-43 and α-Synuclein
Source: J Clin Med. 2022 Jan 24;11(3):573. doi: 10.3390/jcm11030573 (PMC8836581; doi:10.3390/jcm11030573)
Supplement: Supplementary file 1 [file jcm-11-00573-s001.zip]

Archive with 1 entries (1 files):
- jcm-1550222-supplementary.pdf
